# Supplementary material for: Synergism between CMG helicase and leading strand DNA polymerase at replication fork
Source: Nat Commun. 2023 Sep 20;14:5849. doi: 10.1038/s41467-023-41506-0 (PMC10511561; doi:10.1038/s41467-023-41506-0)
Supplement: Supplementary file 6 — Source Data [file 41467_2023_41506_MOESM6_ESM.xlsx]

## Sheet: Fig 2e
Fig 2e	Westen Blot
	anti-Flag
Westen Blot
anti-Cdc45
Westen Blot
anti-Mcm2

## Sheet: Fig 6d
Fig 6d
Time point/mins	CMG			CMG+Pol𝜀
0	0	0	0	0	0	0
1	30.7075	15.4425	17.4819	23.14	14.1939	28.5204
2	46.0926	34.5154	30.0265	36.5579	26.1312	42.4837
5	57.738	56.2839	37.5849	52.8596	48.6374	53.2406
10	67.2096	72.1386	42.7309	61.0735	54.9643	65.2018
15	69.8065	78.0056	52.6864	62.8919	56.4756	68.5386
20	66.3399	82.0591	54.5159	63.0857	59.1148	71.0618

## Sheet: Extended Data Fig 10
Extended Data Fig 10
Time point/mins	CMG			CMG+Pol𝜀
0	0	0	0	0	0	0
1	17.9013	29.7095	25.8388	8.61577	13.4264	12.3177
2	35.3416	49.601	48.7569	14.5108	35.9263	23.4152
5	51.8864	67.074	78.1426	40.3801	59.3613	62.163
10	58.5405	72.3036	86.4588	51.2421	72.4459	80.316
15	62.9643	72.3302	86.886	57.7301	77.5157	87.9254
20	64.7233	73.4122	89.3664	59.6179	78.0294	84.1582
